# Supplementary material for: Anagrelide Modulates Proplatelet Formation Resulting in Decreased Number and Increased Size of Platelets
Source: Hemasphere. 2019 Jun 18;3(4):e268. doi: 10.1097/HS9.0000000000000268 (PMC6745917; doi:10.1097/HS9.0000000000000268)
Supplement: Supplemental Digital Content [file hs9-3-e268-s001.xlsx]

## Sheet: Sheet1
	Table S1 Patients' characteristics
	No	Sex	Age	prior history of thrombosis	Plt ≥ 1500 x 109/L	JAK2 V617F	prior history of HC	response to HC	Plt count at administration of ANA (x 109/L)	Plt count at maximum response (x 109/L)	MPV at administration of ANA	MPV at maximum response	Time to maximum response (months)
	1	F	70	+	-	ND	-	NA	1070	780	9.1	8.5	3.7
	2	F	45	-	+	ND	+	intolerance (anemia)	424	284	10.5	10.7	8.5
	3	F	68	-	+	ND	+	insufficient Plt decrease	714	456	10.4	12.1	3.7
	4	F	70	-	-	+	+	intolerance (leg ulcer)	1257	742	9.7	10.3	6.3
	5	M	76	-	+	+	+	intolerance (anemia)	1167	443	8.9	10.3	29.4
	6	M	78	+	-	ND	+	intolerance (leg ulcer)	913	327	9.7	11.7	1
	7	F	76	-	-	+	+	intolerance (leg ulcer)	868	563	10.4	11.4	2.3
	8	F	89	-	+	ND	+	insufficient Plt decrease	1065	198	10.7	13.1	0.5
	9	F	87	-	-	+	+	insufficient Plt decrease	791	194	10.9	12.7	1
	10	M	58	-	-	+	+	intolerance (anemia)	652	412	9.5	11.1	21.2
	11	M	67	-	-	ND	+	intolerance (skin eruption)	773	128	9.8	12	14.1
	12	F	64	-	+	ND	+	intolerance (anemia/leg ulcer)	1810	392	8.7	11.2	8.2
	13	F	59	-	-	+	-	NA	1006	491	9.4	11.2	1.9
	14	M	68	+	-	+	-	NA	871	290	9.9	12.7	3.7
	Abbreviations: ND, no data; NA, not applicable; Plt, platelet; ANA, anagrelide; MPV, mean platelet volume
